# Supplementary material for: Screening for phenotypic outliers identifies an unusually low concentration of a β-lactoglobulin B protein isoform in bovine milk caused by a synonymous SNP
Source: Genet Sel Evol. 2022 Mar 16;54:22. doi: 10.1186/s12711-022-00711-z (PMC8925192; doi:10.1186/s12711-022-00711-z)
Supplement: Supplementary file 2 — Additional file 2: Table S1. GWAS results for the top 250 SNPs in the region of the BLG gene that were associated with total BLG concentration in milk (n = 4140). Two SNPs that differentiate the A and B protein isoforms are highlighted. Table S2. GWAS results for the top 250 SNPs in the region of the BLG gene that were associated with BLG B isoform concentrations in milks from heterozygous AB animals (n = 1966). The top SNP (highlighted) is B’ (chr11: 103256256G > A). [file 12711_2022_711_MOESM2_ESM.zip]

Archive with 2 entries (2 files):
- g2100126_Davis_Additional File 2 Table S1_20220120 SD_Ed.xlsx
- g2100126_Davis_Additional File 2 Table S2_20220120 SD_ed.xlsx
