# Supplementary material for: Screening for phenotypic outliers identifies an unusually low concentration of a β-lactoglobulin B protein isoform in bovine milk caused by a synonymous SNP
Source: Genet Sel Evol. 2022 Mar 16;54:22. doi: 10.1186/s12711-022-00711-z (PMC8925192; doi:10.1186/s12711-022-00711-z)
Supplement: Supplementary file 2 — Additional file 2: Table S1. GWAS results for the top 250 SNPs in the region of the BLG gene that were associated with total BLG concentration in milk (n = 4140). Two SNPs that differentiate the A and B protein isoforms are highlighted. Table S2. GWAS results for the top 250 SNPs in the region of the BLG gene that were associated with BLG B isoform concentrations in milks from heterozygous AB animals (n = 1966). The top SNP (highlighted) is B’ (chr11: 103256256G > A). [file 12711_2022_711_MOESM2_ESM.zip › g2100126_Davis_Additional File 2 Table S1_20220120 SD_Ed.xlsx]

## Sheet: additional-table-S1
Chromosome	SNP	Base Position	Allele1	Allele2	Freq	Slope	Standard Error	P Value
11	rs209171393	103246366	C	T	0.445169	31.9005	0.726706	6.62e-421
11	rs210927678	103246381	A	T	0.445169	31.9005	0.726706	6.62e-421
11	rs110531467	103246419	T	G	0.445169	31.9005	0.726706	6.62e-421
11	rs384539253	103246998	C	T	0.445169	31.9005	0.726706	6.62e-421
11	rs109539834	103247933	T	C	0.445169	31.9005	0.726706	6.62e-421
11	rs109454381	103248098	A	T	0.445169	31.9005	0.726706	6.62e-421
11	rs377841524	103248841	A	G	0.445169	31.9005	0.726706	6.62e-421
11	rs110143023	103249525	C	G	0.445169	31.9005	0.726706	6.62e-421
11	rs385328050	103250858	C	T	0.445169	31.9005	0.726706	6.62e-421
11	rs109628546	103251816	G	A	0.445169	31.9005	0.726706	6.62e-421
11	rs109817665	103252443	C	T	0.445169	31.9005	0.726706	6.62e-421
11	rs110053249	103254799	A	G	0.445169	31.9005	0.726706	6.62e-421
11	rs110788821	103256280	G	C	0.445169	31.9005	0.726706	6.62e-421
11	rs110874271	103256604	G	A	0.445169	31.9005	0.726706	6.62e-421
11	rs381584633	103245836	TA	T	0.445411	31.911	0.727127	1.07e-420
11	rs384433424	103245959	GC	G	0.445411	31.911	0.727127	1.07e-420
11	rs209455741	103246489	T	G	0.445411	31.911	0.727127	1.07e-420
11	rs110837274	103246542	C	A	0.445411	31.911	0.727127	1.07e-420
11	rs377820370	103246782	G	A	0.445411	31.911	0.727127	1.07e-420
11	rs382086188	103246795	A	G	0.445411	31.911	0.727127	1.07e-420
11	rs383398415	103246877	C	A	0.445411	31.911	0.727127	1.07e-420
11	rs378684690	103246923	G	T	0.445411	31.911	0.727127	1.07e-420
11	rs379221045	103247047	G	A	0.445411	31.911	0.727127	1.07e-420
11	rs384126999	103247103	A	C	0.445411	31.911	0.727127	1.07e-420
11	rs383134813	103247152	C	G	0.445411	31.911	0.727127	1.07e-420
11	rs383579476	103247673	G	T	0.445411	31.911	0.727127	1.07e-420
11	rs109843613	103254542	C	T	0.445411	31.911	0.727127	1.07e-420
11	rs110024463	103255147	G	C	0.445411	31.911	0.727127	1.07e-420
11	rs41255678	103255677	G	C	0.445411	31.911	0.727127	1.07e-420
11	rs41255679	103255704	G	C	0.445411	31.911	0.727127	1.07e-420
11	rs41255682	103255918	T	C	0.445411	31.911	0.727127	1.07e-420
11	rs41255683	103255930	C	G	0.445411	31.911	0.727127	1.07e-420
11	rs41255684	103256036	C	G	0.445411	31.911	0.727127	1.07e-420
11	rs41255685	103256165	T	C	0.445411	31.911	0.727127	1.07e-420
11	rs41255686	103256169	G	A	0.445411	31.911	0.727127	1.07e-420
11	rs109116595	103256232	C	T	0.445411	31.911	0.727127	1.07e-420
11	rs109947864	103256747	C	T	0.445411	31.911	0.727127	1.07e-420
11	rs110186753	103256826	T	C	0.445411	31.911	0.727127	1.07e-420
11	rs109755032	103256904	G	C	0.445411	31.911	0.727127	1.07e-420
11	rs110537205	103257241	T	C	0.445411	31.911	0.727127	1.07e-420
11	rs43691047	103257717	G	A	0.445411	31.911	0.727127	1.07e-420
11	rs211132416	103252716	A	G	0.442754	31.9526	0.728128	1.23e-420
11	rs109166248	103252906	A	T	0.442754	31.9526	0.728128	1.23e-420
11	rs109008083	103253220	C	T	0.442754	31.9526	0.728128	1.23e-420
11	rs209121343	103253659	A	G	0.442754	31.9526	0.728128	1.23e-420
11	rs110802466	103253928	A	G	0.442754	31.9526	0.728128	1.23e-420
11	rs41255677	103255538	C	A	0.442754	31.9526	0.728128	1.23e-420
11	rs109890044	103259068	C	T	0.442754	31.9526	0.728128	1.23e-420
11	rs109105837	103255083	C	A	0.445169	31.8891	0.726866	2.01e-420
11	rs110703191	103253479	T	C	0.442995	31.9625	0.728542	2.03e-420
11	rs110563549	103253747	G	A	0.442995	31.9625	0.728542	2.03e-420
11	rs109554394	103253750	G	C	0.442995	31.9625	0.728542	2.03e-420
11	rs110860386	103253862	G	A	0.442995	31.9625	0.728542	2.03e-420
11	rs110933198	103254130	C	T	0.442995	31.9625	0.728542	2.03e-420
11	rs109688459	103254162	T	C	0.442995	31.9625	0.728542	2.03e-420
11	rs110659098	103254171	C	T	0.442995	31.9625	0.728542	2.03e-420
11	rs109733140	103254222	T	C	0.442995	31.9625	0.728542	2.03e-420
11	rs109509741	103254276	C	T	0.442995	31.9625	0.728542	2.03e-420
11	rs461776512	103254282	TG	T	0.442995	31.9625	0.728542	2.03e-420
11	rs110710904	103254333	C	G	0.442995	31.9625	0.728542	2.03e-420
11	rs209693172	103254391	C	G	0.442995	31.9625	0.728542	2.03e-420
11	rs211534131	103254412	C	T	0.442995	31.9625	0.728542	2.03e-420
11	rs208570651	103254416	C	T	0.442995	31.9625	0.728542	2.03e-420
11	rs110888023	103254719	A	G	0.442995	31.9625	0.728542	2.03e-420
11	rs110766819	103255374	G	A	0.442995	31.9625	0.728542	2.03e-420
11	rs41255676	103255505	T	C	0.442995	31.9625	0.728542	2.03e-420
11	rs43691048	103257802	G	A	0.442995	31.9625	0.728542	2.03e-420
11	rs43691049	103257818	T	C	0.442995	31.9625	0.728542	2.03e-420
11	rs41255687	103256211	C	T	0.445048	31.8809	0.726957	4.2e-420
11	rs208736858	103246150	A	G	0.444928	31.8549	0.726399	4.61e-420
11	rs110769099	103246154	T	C	0.444928	31.8549	0.726399	4.61e-420
11	rs109982707	103255023	G	A	0.444686	31.8478	0.726242	4.67e-420
11	rs211153297	103258569	A	G	0.442633	31.9551	0.728691	4.7e-420
11	rs208613318	103258672	G	A	0.442633	31.9551	0.728691	4.7e-420
11	rs210362322	103258710	T	C	0.442633	31.9551	0.728691	4.7e-420
11	rs110941132	103258943	G	A	0.442633	31.9551	0.728691	4.7e-420
11	rs110684335	103258951	A	G	0.442633	31.9551	0.728691	4.7e-420
11	rs110992345	103258984	C	T	0.442633	31.9551	0.728691	4.7e-420
11	rs110688769	103258985	A	G	0.442633	31.9551	0.728691	4.7e-420
11	rs110143060	103259118	T	C	0.442633	31.9551	0.728691	4.7e-420
11	rs109990218	103259131	A	T	0.442633	31.9551	0.728691	4.7e-420
11	rs110641366	103259143	C	T	0.442633	31.9551	0.728691	4.7e-420
11	rs109625649	103259232	T	C	0.442633	31.9551	0.728691	4.7e-420
11	rs207607418	103259705	T	G	0.442633	31.9551	0.728691	4.7e-420
11	rs110405716	103260642	G	A	0.442633	31.9551	0.728691	4.7e-420
11	rs110750786	103254553	G	T	0.445048	31.8847	0.727194	6.26e-420
11	rs110920335	103255193	C	T	0.445048	31.8847	0.727194	6.26e-420
11	rs110335984	103255194	A	G	0.445048	31.8847	0.727194	6.26e-420
11	rs109897196	103255200	G	C	0.445048	31.8847	0.727194	6.26e-420
11	rs385800790	103254290	CGGCCTCT	C	0.442633	31.9349	0.728598	1.24e-419
11	rs110328877	103262933	A	G	0.445169	31.8776	0.727333	1.39e-419
11	rs110962910	103258175	C	T	0.442754	31.9095	0.728198	1.99e-419
11	rs109498796	103258176	A	G	0.442754	31.9095	0.728198	1.99e-419
11	rs383482709	103261599	G	A	0.442754	31.9321	0.728786	2.41e-419
11	rs135771696	103262064	TG	T	0.442754	31.9321	0.728786	2.41e-419
11	ars.chr11.103262070	103262070	A	T	0.442754	31.9321	0.728786	2.41e-419
11	rs109087963	103262804	G	A	0.442754	31.9321	0.728786	2.41e-419
11	rs110351291	103266895	G	A	0.445773	31.874	0.727474	2.5e-419
11	rs137003236	103259419	T	C	0.442271	31.9277	0.728749	2.85e-419
11	rs110270048	103245609	T	C	0.44686	31.8266	0.7274	3.57e-418
11	rs109907194	103256457	A	G	0.443478	31.7594	0.727218	1.26e-416
11	rs110066229	103257950	A	G	0.443599	31.7702	0.727581	1.71e-416
11	rs109880410	103269281	G	A	0.446618	31.7148	0.726427	2.31e-416
11	rs135786912	103271858	G	T	0.446618	31.7148	0.726427	2.31e-416
11	rs109209173	103247960	C	T	0.443599	31.7271	0.726877	3.58e-416
11	rs209767544	103248059	C	T	0.443599	31.7271	0.726877	3.58e-416
11	rs207729763	103248075	T	C	0.443599	31.7271	0.726877	3.58e-416
11	rs209767082	103248443	A	G	0.443599	31.7271	0.726877	3.58e-416
11	rs109272848	103248614	T	C	0.443599	31.7271	0.726877	3.58e-416
11	rs455411619	103248720	G	GGT	0.443599	31.7271	0.726877	3.58e-416
11	rs383822350	103248734	G	T	0.443599	31.7271	0.726877	3.58e-416
11	rs109733270	103248878	G	C	0.443599	31.7271	0.726877	3.58e-416
11	rs109531047	103248904	A	G	0.443599	31.7271	0.726877	3.58e-416
11	rs110076614	103248909	A	T	0.443599	31.7271	0.726877	3.58e-416
11	rs110063984	103249082	G	T	0.443599	31.7271	0.726877	3.58e-416
11	rs110388337	103249157	C	A	0.443599	31.7271	0.726877	3.58e-416
11	rs207607053	103249247	C	T	0.443599	31.7271	0.726877	3.58e-416
11	rs109361146	103249293	T	G	0.443599	31.7271	0.726877	3.58e-416
11	rs110377516	103249405	G	A	0.443599	31.7271	0.726877	3.58e-416
11	rs109286526	103249686	G	C	0.443599	31.7271	0.726877	3.58e-416
11	rs208026057	103250001	T	C	0.443599	31.7271	0.726877	3.58e-416
11	rs110512392	103250382	A	G	0.443599	31.7271	0.726877	3.58e-416
11	rs383493080	103246602	A	G	0.443841	31.738	0.727304	5.7e-416
11	rs381316841	103246943	A	T	0.443841	31.738	0.727304	5.7e-416
11	rs211084229	103252573	C	T	0.441184	31.78	0.728317	6.51e-416
11	rs208564616	103252712	C	G	0.441184	31.78	0.728317	6.51e-416
11	rs109990597	103252729	A	G	0.441184	31.78	0.728317	6.51e-416
11	rs110281106	103252732	C	T	0.441184	31.78	0.728317	6.51e-416
11	rs109955364	103252849	T	C	0.441184	31.78	0.728317	6.51e-416
11	rs109046993	103252860	T	C	0.441184	31.78	0.728317	6.51e-416
11	rs210419726	103276186	T	G	0.446739	31.6991	0.726602	9.37e-416
11	rs109891490	103276329	G	A	0.446739	31.6991	0.726602	9.37e-416
11	rs209097885	103276655	G	A	0.446739	31.6991	0.726602	9.37e-416
11	rs110661775	103252933	T	G	0.441425	31.7902	0.728738	1.06e-415
11	rs41255675	103255477	C	G	0.441425	31.7902	0.728738	1.06e-415
11	rs210855396	103268177	C	A	0.443841	31.7546	0.727949	1.14e-415
11	rs380721908	103248386	A	G	0.443237	31.7051	0.726995	1.83e-415
11	rs110303032	103248396	T	C	0.443237	31.7051	0.726995	1.83e-415
11	rs470960381	103276218	T	TA	0.446377	31.6893	0.726722	2.31e-415
11	rs110788899	103277147	T	C	0.446377	31.6893	0.726722	2.31e-415
11	rs382320425	103258314	T	TA	0.441063	31.7828	0.728888	2.45e-415
11	rs109837926	103255172	A	C	0.443478	31.7158	0.727421	2.94e-415
11	rs109026837	103248288	T	C	0.443841	31.6958	0.72708	3.99e-415
11	rs110935748	103261805	G	A	0.443599	31.7045	0.727511	7.31e-415
11	rs208280659	103252268	T	C	0.441667	31.5813	0.727035	3.37e-412
11	rs383037149	103250812	G	C	0.4407	31.5564	0.72831	4.04e-410
11	rs133607453	103272447	G	A	0.442029	31.5614	0.728426	4.05e-410
11	rs109971913	103247845	A	G	0.439976	31.4518	0.726976	6.57e-409
11	rs41255681	103255772	C	T	0.429589	31.3637	0.730861	2.4e-402
11	rs381050299	103247050	C	T	0.464251	30.8536	0.722843	4.48e-398
11	ars.chr11.103253139	103253139	G	T	0.432367	30.9749	0.73034	4.8e-393
11	rs110276402	103253173	T	A	0.420531	30.4997	0.731849	1.39e-379
11	rs110480949	103260219	C	T	0.415459	30.0296	0.731475	2.05e-368
11	rs109333988	103245621	C	G	0.471739	29.4193	0.721944	5.05e-363
11	rs381983085	103242470	A	G	0.38442	28.7022	0.741804	1.67e-327
11	rs211543265	103243240	C	T	0.38442	28.7022	0.741804	1.67e-327
11	rs109673821	103243271	A	G	0.38442	28.7022	0.741804	1.67e-327
11	ars.chr11.103243293	103243293	CA	C	0.38442	28.7022	0.741804	1.67e-327
11	rs210605958	103243294	GACC	G	0.38442	28.7022	0.741804	1.67e-327
11	rs109855587	103243386	G	A	0.38442	28.7022	0.741804	1.67e-327
11	rs110436636	103243510	A	G	0.381884	28.8129	0.744848	2.41e-327
11	rs210975445	103242757	C	T	0.384541	28.7087	0.742256	2.96e-327
11	rs521234076	103242778	G	A	0.384541	28.7087	0.742256	2.96e-327
11	rs447982893	103242779	C	G	0.384541	28.7087	0.742256	2.96e-327
11	rs381489069	103242799	A	G	0.384541	28.7087	0.742256	2.96e-327
11	rs384595311	103242807	T	C	0.384541	28.7087	0.742256	2.96e-327
11	rs379220871	103242811	C	T	0.384541	28.7087	0.742256	2.96e-327
11	rs381050626	103242831	C	T	0.384541	28.7087	0.742256	2.96e-327
11	rs517825491	103242837	T	C	0.384541	28.7087	0.742256	2.96e-327
11	rs209334260	103242844	C	T	0.384541	28.7087	0.742256	2.96e-327
11	rs110990249	103242862	T	C	0.384541	28.7087	0.742256	2.96e-327
11	rs207990831	103242368	T	C	0.384662	28.706	0.742208	3.09e-327
11	rs210643273	103242410	T	G	0.384662	28.706	0.742208	3.09e-327
11	rs209375849	103242560	G	A	0.384662	28.706	0.742208	3.09e-327
11	rs383890611	103242571	C	T	0.384662	28.706	0.742208	3.09e-327
11	rs385821793	103242597	C	T	0.384662	28.706	0.742208	3.09e-327
11	rs472616670	103242601	T	C	0.384662	28.706	0.742208	3.09e-327
11	rs377816274	103242682	C	T	0.384662	28.706	0.742208	3.09e-327
11	rs110805588	103242913	C	G	0.384662	28.706	0.742208	3.09e-327
11	rs386105422	103242934	C	T	0.384662	28.706	0.742208	3.09e-327
11	rs379875689	103242940	A	G	0.384662	28.706	0.742208	3.09e-327
11	rs110971346	103243007	T	C	0.384662	28.706	0.742208	3.09e-327
11	rs109090940	103243027	G	A	0.384662	28.706	0.742208	3.09e-327
11	rs110085788	103243343	T	C	0.384662	28.706	0.742208	3.09e-327
11	rs110534728	103243428	G	A	0.384662	28.706	0.742208	3.09e-327
11	rs210862162	103243439	A	C	0.384662	28.706	0.742208	3.09e-327
11	rs110826038	103243460	G	A	0.384662	28.706	0.742208	3.09e-327
11	rs383040034	103243596	CG	C	0.384662	28.706	0.742208	3.09e-327
11	rs208908546	103243597	G	A	0.384662	28.706	0.742208	3.09e-327
11	rs209900312	103243701	G	A	0.384662	28.706	0.742208	3.09e-327
11	rs211243693	103243702	C	T	0.384662	28.706	0.742208	3.09e-327
11	rs209195072	103243712	T	C	0.384662	28.706	0.742208	3.09e-327
11	rs109016007	103243743	A	G	0.384662	28.706	0.742208	3.09e-327
11	rs110907803	103243846	G	A	0.384662	28.706	0.742208	3.09e-327
11	rs110974447	103244143	C	T	0.384662	28.706	0.742208	3.09e-327
11	rs110057840	103244281	T	C	0.384662	28.706	0.742208	3.09e-327
11	rs435710868	103244306	T	TA	0.384662	28.706	0.742208	3.09e-327
11	rs209069750	103244430	G	A	0.384662	28.706	0.742208	3.09e-327
11	rs110054224	103244441	A	G	0.384662	28.706	0.742208	3.09e-327
11	rs110660425	103244479	T	A	0.384662	28.706	0.742208	3.09e-327
11	rs209786241	103244492	G	A	0.384662	28.706	0.742208	3.09e-327
11	rs109343423	103244608	C	T	0.384662	28.706	0.742208	3.09e-327
11	rs110686475	103245013	A	G	0.384662	28.706	0.742208	3.09e-327
11	rs110046261	103245096	T	G	0.384662	28.706	0.742208	3.09e-327
11	rs208782503	103245327	A	G	0.384662	28.706	0.742208	3.09e-327
11	rs110486236	103245395	A	G	0.384662	28.706	0.742208	3.09e-327
11	rs210439978	103244562	A	T	0.3843	28.6921	0.741995	4.15e-327
11	rs109717312	103243661	C	G	0.3843	28.6659	0.741628	7.77e-327
11	rs110788121	103243063	T	C	0.3843	28.6992	0.742557	8.9e-327
11	rs110141991	103243466	G	A	0.384541	28.6696	0.742031	1.44e-326
11	rs109443714	103245157	C	A	0.384179	28.6627	0.742377	4.14e-326
11	rs385989618	103245162	A	AT	0.384179	28.6627	0.742377	4.14e-326
11	rs380439562	103245181	A	AG	0.384179	28.6627	0.742377	4.14e-326
11	rs207607560	103242720	C	T	0.38442	28.6037	0.741811	2.86e-325
11	rs209117404	103242725	A	G	0.38442	28.6037	0.741811	2.86e-325
11	rs381521537	103242697	T	C	0.398068	27.5974	0.73712	8.9e-307
11	rs384037822	103242701	C	T	0.398068	27.5974	0.73712	8.9e-307
11	rs379132916	103242469	C	T	0.406763	27.1166	0.730494	1.29e-301
11	rs385096575	103242488	G	C	0.405193	26.964	0.731006	7.7e-298
11	rs379588956	103242489	G	A	0.405193	26.964	0.731006	7.7e-298
11	rs446221453	103243178	C	T	0.405193	26.964	0.731006	7.7e-298
11	rs383579102	103243286	G	A	0.405193	26.964	0.731006	7.7e-298
11	rs210428585	103242357	C	T	0.405435	26.9394	0.731034	2.81e-297
11	rs208152974	103242432	G	T	0.405435	26.9394	0.731034	2.81e-297
11	rs382948665	103242945	G	C	0.405435	26.9394	0.731034	2.81e-297
11	rs110885742	103243033	G	T	0.405435	26.9394	0.731034	2.81e-297
11	rs208374314	103242768	G	A	0.405314	26.94	0.731054	2.83e-297
11	rs109961126	103242644	C	T	0.405072	26.9251	0.730776	3.58e-297
11	rs208275684	103241738	C	A	0.414614	26.4795	0.729747	2.7e-288
11	rs109024668	103248009	A	G	0.357971	27.2083	0.750894	1.74e-287
11	rs109475676	103254079	T	G	0.355797	27.2969	0.75358	2.65e-287
11	rs110680890	103251967	T	C	0.355072	27.278	0.753106	2.88e-287
11	rs110465222	103263914	T	A	0.355556	27.305	0.753907	3.17e-287
11	rs110180463	103257948	T	C	0.35785	27.2086	0.751489	4.85e-287
11	rs110318677	103264295	T	C	0.354227	27.1657	0.752803	3.75e-285
11	rs110588177	103267942	T	G	0.357005	27.0608	0.751274	4.09e-284
11	rs109360601	103253389	A	G	0.441184	-25.6923	0.720034	7.5e-279
11	rs135959879	103276929	C	A	0.43756	-25.6623	0.720347	5.76e-278
11	rs136569185	103278940	T	C	0.43756	-25.6623	0.720347	5.76e-278
11	rs209897433	103278986	C	G	0.43756	-25.6623	0.720347	5.76e-278
11	rs208186014	103279474	C	T	0.43756	-25.6623	0.720347	5.76e-278
11	rs381851438	103279724	T	C	0.43756	-25.6623	0.720347	5.76e-278
11	rs385988608	103279751	G	C	0.43756	-25.6623	0.720347	5.76e-278
11	rs380629559	103279760	A	AT	0.43756	-25.6623	0.720347	5.76e-278
11	rs385539103	103279858	A	G	0.43756	-25.6623	0.720347	5.76e-278
11	rs209374666	103278627	A	G	0.43744	-25.6561	0.720552	1.12e-277
11	rs110322976	103249571	A	C	0.312198	27.1731	0.784986	1.45e-262
11	rs208178581	103280763	A	G	0.415338	-23.3122	0.724673	4.75e-227
11	rs210008852	103280768	G	A	0.415338	-23.3122	0.724673	4.75e-227
11	rs210771342	103280782	C	T	0.415338	-23.3122	0.724673	4.75e-227
