# Supplementary material for: Screening for phenotypic outliers identifies an unusually low concentration of a β-lactoglobulin B protein isoform in bovine milk caused by a synonymous SNP
Source: Genet Sel Evol. 2022 Mar 16;54:22. doi: 10.1186/s12711-022-00711-z (PMC8925192; doi:10.1186/s12711-022-00711-z)
Supplement: Supplementary file 2 — Additional file 2: Table S1. GWAS results for the top 250 SNPs in the region of the BLG gene that were associated with total BLG concentration in milk (n = 4140). Two SNPs that differentiate the A and B protein isoforms are highlighted. Table S2. GWAS results for the top 250 SNPs in the region of the BLG gene that were associated with BLG B isoform concentrations in milks from heterozygous AB animals (n = 1966). The top SNP (highlighted) is B’ (chr11: 103256256G > A). [file 12711_2022_711_MOESM2_ESM.zip › g2100126_Davis_Additional File 2 Table S2_20220120 SD_ed.xlsx]

## Sheet: additional-table-S2
Chromosome	SNP	Base Position	Allele1	Allele2	Freq	Slope	Standard Error	P Value
11	rs209645844	103256256	A	G	0.0186514	-19.763	1.22614	1.91e-58
11	rs465653343	103258889	A	G	0.0186514	-19.763	1.22614	1.91e-58
11	rs445465257	103259604	G	C	0.0186514	-19.763	1.22614	1.91e-58
11	ars.chr11.103262204	103262204	A	G	0.0186514	-19.763	1.22614	1.91e-58
11	rs800191584	103282527	T	G	0.0186514	-19.763	1.22614	1.91e-58
11	rs471583667	103286521	A	C	0.0186514	-19.763	1.22614	1.91e-58
11	rs439268490	103302446	T	C	0.0186514	-19.763	1.22614	1.91e-58
11	rs475353368	103443605	T	C	0.0186514	-19.763	1.22614	1.91e-58
11	ars.chr11.103014263	103014263	T	C	0.0184122	-19.819	1.23368	4.49e-58
11	ars.chr11.103058868	103058868	T	C	0.0184122	-19.819	1.23368	4.49e-58
11	ars.chr11.103094852	103094852	T	C	0.0184122	-19.819	1.23368	4.49e-58
11	rs436371250	103300796	G	A	0.0193687	-19.3001	1.20225	5.42e-58
11	ars.chr11.103302027	103302027	T	C	0.0193687	-19.3001	1.20225	5.42e-58
11	rs470615006	103305863	A	G	0.0193687	-19.3001	1.20225	5.42e-58
11	rs459548730	103323399	T	C	0.0191296	-19.4313	1.21047	5.47e-58
11	rs448516399	103416500	T	C	0.0188905	-19.5199	1.21863	9.59e-58
11	rs458126731	103421620	A	G	0.0188905	-19.5199	1.21863	9.59e-58
11	rs456923573	103487817	T	C	0.0191296	-19.0972	1.20843	2.95e-56
11	rs801078499	102888832	A	G	0.0191296	-18.7217	1.19985	6.91e-55
11	rs471077480	103526868	T	C	0.0188905	-18.9074	1.21332	9.46e-55
11	rs454723619	103557850	T	C	0.0188905	-18.9074	1.21332	9.46e-55
11	ars.chr11.103561154	103561154	A	T	0.0188905	-18.9074	1.21332	9.46e-55
11	ars.chr11.103661713	103661713	T	TC	0.0188905	-18.9074	1.21332	9.46e-55
11	ars.chr11.103755488	103755488	A	C	0.0184122	-19.0307	1.22963	4.98e-54
11	ars.chr11.102795304	102795304	A	G	0.0191296	-18.5382	1.20047	8.48e-54
11	ars.chr11.102279327	102279327	A	C	0.017934	-19.0826	1.23574	8.51e-54
11	ars.chr11.102334569	102334569	T	TTTTAG	0.017934	-19.0826	1.23574	8.51e-54
11	ars.chr11.102385544	102385544	T	C	0.017934	-19.0826	1.23574	8.51e-54
11	ars.chr11.102397123	102397123	T	C	0.017934	-19.0826	1.23574	8.51e-54
11	ars.chr11.102642525	102642525	T	G	0.017934	-19.0826	1.23574	8.51e-54
11	ars.chr11.103898124	103898124	C	G	0.0188905	-18.6463	1.21062	1.58e-53
11	rs518383362	104046754	A	G	0.0188905	-18.6463	1.21062	1.58e-53
11	rs518774437	104054243	T	C	0.0188905	-18.6463	1.21062	1.58e-53
11	rs517166868	104079046	T	C	0.0188905	-18.6463	1.21062	1.58e-53
11	ars.chr11.104079405	104079405	A	G	0.0188905	-18.6463	1.21062	1.58e-53
11	ars.chr11.104090644	104090644	C	G	0.0188905	-18.6463	1.21062	1.58e-53
11	rs472730089	103299116	C	G	0.0196078	-18.1879	1.19303	1.77e-52
11	rs463428524	103299571	T	C	0.0196078	-18.1879	1.19303	1.77e-52
11	rs445813590	103299824	GA	G	0.0196078	-18.1879	1.19303	1.77e-52
11	ars.chr11.104153133	104153133	T	C	0.0188905	-17.9738	1.20618	3.23e-50
11	rs521766111	101552864	T	TAAATG	0.0186514	-18.0023	1.21063	5.15e-50
11	ars.chr11.101443128	101443128	A	G	0.0191296	-17.6382	1.19353	2.02e-49
11	ars.chr11.101138398	101138398	T	C	0.0181731	-18.0566	1.22499	3.56e-49
11	rs720940356	101295972	A	C	0.0208034	-16.8027	1.14208	5.37e-49
11	rs449753191	101299695	G	C	0.0208034	-16.8027	1.14208	5.37e-49
11	rs473690887	101537664	T	C	0.0193687	-17.3403	1.18368	1.36e-48
11	rs382689122	101556000	C	CTT	0.0193687	-17.3403	1.18368	1.36e-48
11	rs797890296	101252728	A	G	0.0203252	-16.9411	1.15744	1.64e-48
11	rs447616934	101273064	G	C	0.0203252	-16.9411	1.15744	1.64e-48
11	rs718532654	101282880	C	T	0.0203252	-16.9411	1.15744	1.64e-48
11	rs521384331	101084918	TTTTG	T	0.0184122	-17.7563	1.21423	1.99e-48
11	rs451565343	101317551	T	G	0.0210426	-16.571	1.13414	2.39e-48
11	rs480194165	101342487	T	C	0.0210426	-16.571	1.13414	2.39e-48
11	rs479036737	101358525	T	C	0.0210426	-16.571	1.13414	2.39e-48
11	rs445838401	101363362	G	A	0.0210426	-16.571	1.13414	2.39e-48
11	rs134509105	101409752	T	C	0.0200861	-16.9817	1.16252	2.51e-48
11	rs383029826	101597686	T	G	0.0188905	-17.5479	1.20142	2.57e-48
11	rs449221135	101639751	T	G	0.0188905	-17.5479	1.20142	2.57e-48
11	ars.chr11.101696384	101696384	T	C	0.0188905	-17.5479	1.20142	2.57e-48
11	rs477359460	101723058	A	G	0.0188905	-17.5479	1.20142	2.57e-48
11	rs716029210	101412549	T	C	0.019847	-17.0444	1.16985	4.38e-48
11	rs798624653	101263735	T	C	0.0208034	-16.6286	1.14397	7.19e-48
11	rs481547527	104179461	C	T	0.0200861	-16.8285	1.16464	2.52e-47
11	rs436201061	104184452	A	G	0.0200861	-16.8285	1.16464	2.52e-47
11	ars.chr11.101035084	101035084	GGGGGAGGTGAGAGAGAGCTTTGGGGCATGTGCGAA	G	0.0176949	-17.8567	1.23728	3.24e-47
11	ars.chr11.101427818	101427818	T	C	0.0200861	-16.7192	1.16277	7.03e-47
11	ars.chr11.102851851	102851851	A	C	0.0222382	-15.8195	1.10202	9.9e-47
11	rs436935734	102854119	A	G	0.0222382	-15.8195	1.10202	9.9e-47
11	rs136320753	101509177	G	A	0.0203252	-16.3619	1.15404	1.25e-45
11	rs109268415	101510081	A	G	0.0203252	-16.3619	1.15404	1.25e-45
11	rs136336820	101512594	GT	G	0.0203252	-16.3619	1.15404	1.25e-45
11	rs109486199	101535029	T	C	0.0203252	-16.3619	1.15404	1.25e-45
11	rs133842336	101542824	A	G	0.0203252	-16.3619	1.15404	1.25e-45
11	rs432417566	101007363	T	C	0.0191296	-16.6054	1.18928	2.64e-44
11	rs135489837	101540938	T	TAG	0.0227164	-14.3479	1.09364	2.55e-39
11	rs381458998	101603554	T	C	0.0227164	-13.8621	1.0844	2.03e-37
11	rs380040633	101782775	T	C	0.0208034	-14.531	1.14647	8.18e-37
11	rs458425241	103650307	T	G	0.0356289	-10.8103	0.857749	2.03e-36
11	rs446926101	103671243	A	G	0.0356289	-10.8103	0.857749	2.03e-36
11	rs382712924	101560685	T	C	0.0246294	-12.968	1.03498	5.14e-36
11	rs434012957	103733629	T	C	0.0263032	-12.6316	1.01986	3.12e-35
11	ars.chr11.99044400	99044400	C	G	0.0200861	-14.2706	1.16475	1.64e-34
11	rs483164627	103675403	A	G	0.0325203	-10.9133	0.906676	2.28e-33
11	rs718074086	102736022	C	G	0.0289335	-11.5555	0.967681	7.2e-33
11	ars.chr11.96639598	96639598	A	C	0.0200861	-13.6091	1.16245	1.17e-31
11	rs379271290	95816582	G	A	0.0205643	-13.4042	1.14544	1.24e-31
11	rs721800865	95856881	C	T	0.0205643	-13.4042	1.14544	1.24e-31
11	rs459420144	99827142	C	A	0.0215208	-13.1808	1.12807	1.53e-31
11	ars.chr11.99859881	99859881	A	AT	0.0215208	-13.1808	1.12807	1.53e-31
11	rs479225964	95107846	G	C	0.0191296	-13.6878	1.17371	1.99e-31
11	rs453756961	95109735	G	A	0.0191296	-13.6878	1.17371	1.99e-31
11	rs476622517	95110303	T	C	0.0191296	-13.6878	1.17371	1.99e-31
11	rs441472529	95111052	A	T	0.0191296	-13.6878	1.17371	1.99e-31
11	rs457806849	95180296	A	T	0.0196078	-13.4795	1.15684	2.24e-31
11	rs800800892	95191961	T	A	0.0196078	-13.4795	1.15684	2.24e-31
11	rs798768731	95295936	A	G	0.0196078	-13.4795	1.15684	2.24e-31
11	rs800866014	95305094	A	G	0.0196078	-13.4795	1.15684	2.24e-31
11	rs466160443	95323063	A	G	0.0196078	-13.4795	1.15684	2.24e-31
11	rs526391942	95349107	A	G	0.0196078	-13.4795	1.15684	2.24e-31
11	rs798330768	95357492	T	C	0.0196078	-13.4795	1.15684	2.24e-31
11	rs798855723	95370461	A	T	0.0196078	-13.4795	1.15684	2.24e-31
11	rs800815843	95376228	G	C	0.0196078	-13.4795	1.15684	2.24e-31
11	rs384355210	95384768	G	C	0.0196078	-13.4795	1.15684	2.24e-31
11	rs799925255	95491404	A	G	0.0196078	-13.4795	1.15684	2.24e-31
11	ars.chr11.95499875	95499875	A	G	0.0196078	-13.4795	1.15684	2.24e-31
11	ars.chr11.95516342	95516342	A	G	0.0196078	-13.4795	1.15684	2.24e-31
11	rs797655350	95206389	A	G	0.019847	-13.4023	1.15154	2.62e-31
11	rs799881817	95236089	C	G	0.019847	-13.4023	1.15154	2.62e-31
11	rs383749169	103667566	T	G	0.0444763	-8.78943	0.758159	4.47e-31
11	rs474715981	99512079	A	T	0.0215208	-13.0579	1.12651	4.55e-31
11	rs453646597	99913508	T	A	0.021999	-12.8614	1.11323	7.11e-31
11	rs478012927	99921297	T	G	0.021999	-12.8614	1.11323	7.11e-31
11	rs450468805	103638497	A	G	0.0447154	-8.71372	0.756495	1.06e-30
11	rs458363607	103652671	T	C	0.0447154	-8.71372	0.756495	1.06e-30
11	rs450394152	103656800	A	G	0.0447154	-8.71372	0.756495	1.06e-30
11	rs433091267	103661122	A	G	0.0447154	-8.71372	0.756495	1.06e-30
11	rs477489130	103662693	T	C	0.0447154	-8.71372	0.756495	1.06e-30
11	rs470826341	103665700	T	C	0.0447154	-8.71372	0.756495	1.06e-30
11	rs446106934	103580641	T	C	0.0444763	-8.69018	0.758402	2.13e-30
11	rs473985897	103585603	T	C	0.0444763	-8.69018	0.758402	2.13e-30
11	rs470225455	103594851	A	C	0.0444763	-8.69018	0.758402	2.13e-30
11	rs451226088	103608612	T	C	0.0444763	-8.69018	0.758402	2.13e-30
11	ars.chr11.98403078	98403078	T	C	0.021999	-12.695	1.10979	2.67e-30
11	rs470805368	99485325	A	G	0.0212817	-12.9262	1.13189	3.32e-30
11	rs471679956	102236701	T	C	0.0272597	-11.2071	0.982326	3.78e-30
11	rs461303234	102249684	A	G	0.0272597	-11.2071	0.982326	3.78e-30
11	rs474490288	102262013	A	G	0.0272597	-11.2071	0.982326	3.78e-30
11	rs471013542	102394435	T	G	0.0272597	-11.2071	0.982326	3.78e-30
11	rs378496695	95668562	A	C	0.0208034	-12.9924	1.13903	3.88e-30
11	rs381614686	95668732	C	T	0.0208034	-12.9924	1.13903	3.88e-30
11	rs380905202	99689231	C	T	0.0215208	-12.8374	1.12726	4.79e-30
11	rs385112640	99732632	G	C	0.0215208	-12.8374	1.12726	4.79e-30
11	rs383146978	99733587	A	C	0.0215208	-12.8374	1.12726	4.79e-30
11	rs383324362	99752859	C	G	0.0215208	-12.8374	1.12726	4.79e-30
11	rs379445458	99758632	T	TG	0.0215208	-12.8374	1.12726	4.79e-30
11	rs476442008	99763937	A	G	0.0215208	-12.8374	1.12726	4.79e-30
11	rs463713203	103242019	A	G	0.0320421	-10.6701	0.939787	7.11e-30
11	rs382363918	95609127	A	G	0.0212817	-12.7483	1.12464	8.76e-30
11	rs385016390	95749171	C	A	0.0210426	-12.7971	1.13133	1.15e-29
11	ars.chr11.103234009	103234009	A	G	0.0327594	-10.4927	0.92844	1.29e-29
11	rs449025440	95011435	G	A	0.0196078	-13.0641	1.15678	1.41e-29
11	rs473114604	95037984	G	C	0.0196078	-13.0641	1.15678	1.41e-29
11	rs470112073	95054926	T	G	0.0196078	-13.0641	1.15678	1.41e-29
11	rs208461037	92032345	A	G	0.0265423	-10.9547	0.979805	5.08e-29
11	rs380292002	101595015	A	G	0.027977	-10.7837	0.967584	7.58e-29
11	rs208397470	91911533	C	T	0.027977	-10.6343	0.95483	8.25e-29
11	rs721233979	91946123	T	C	0.027977	-10.6343	0.95483	8.25e-29
11	rs519900765	102715543	T	C	0.0289335	-10.7057	0.964293	1.23e-28
11	rs520798583	102716515	T	C	0.0289335	-10.7057	0.964293	1.23e-28
11	rs380447078	101604460	A	G	0.0277379	-10.7784	0.971877	1.4e-28
11	rs381893279	101614153	A	C	0.0277379	-10.7784	0.971877	1.4e-28
11	rs385745691	101614187	T	C	0.0277379	-10.7784	0.971877	1.4e-28
11	rs379157619	101614212	T	C	0.0277379	-10.7784	0.971877	1.4e-28
11	rs382913832	101654936	C	CA	0.0277379	-10.7784	0.971877	1.4e-28
11	rs447905692	101654938	C	A	0.0277379	-10.7784	0.971877	1.4e-28
11	rs481364497	94890678	A	T	0.0193687	-12.9078	1.16452	1.5e-28
11	rs434519101	94893906	T	A	0.0193687	-12.9078	1.16452	1.5e-28
11	rs458461169	94968268	T	C	0.0193687	-12.9078	1.16452	1.5e-28
11	rs433017955	94969282	A	C	0.0193687	-12.9078	1.16452	1.5e-28
11	rs471511208	94979959	G	C	0.0193687	-12.9078	1.16452	1.5e-28
11	ars.chr11.94563434	94563434	C	G	0.019847	-12.7031	1.14624	1.53e-28
11	rs797684486	102696772	A	G	0.0282162	-10.8147	0.977386	1.86e-28
11	rs135586826	103247838	G	A	0.230273	4.79072	0.434266	2.69e-28
11	rs526493919	102686720	T	C	0.0286944	-10.6687	0.968776	3.32e-28
11	rs458299390	102689195	G	C	0.0286944	-10.6687	0.968776	3.32e-28
11	rs525659155	102690834	T	C	0.0286944	-10.6687	0.968776	3.32e-28
11	rs516001293	102694326	G	A	0.0286944	-10.6687	0.968776	3.32e-28
11	rs438081985	102696469	A	G	0.0286944	-10.6687	0.968776	3.32e-28
11	rs518540549	102698705	C	G	0.0286944	-10.6687	0.968776	3.32e-28
11	rs460294047	93433328	T	A	0.0234338	-11.5493	1.04878	3.34e-28
11	rs109589469	101615073	A	G	0.0284553	-10.4962	0.961203	9.27e-28
11	rs526368440	102642340	T	A	0.0284553	-10.5521	0.968015	1.14e-27
11	rs723618368	102646288	T	G	0.0284553	-10.5521	0.968015	1.14e-27
11	rs211651307	102666025	C	A	0.0284553	-10.5521	0.968015	1.14e-27
11	rs797754633	102677203	A	G	0.0284553	-10.5521	0.968015	1.14e-27
11	rs519377911	102679308	G	A	0.0284553	-10.5521	0.968015	1.14e-27
11	rs133593678	92421260	C	T	0.0277379	-10.4848	0.963203	1.35e-27
11	rs209739233	92435557	A	C	0.0274988	-10.5202	0.966692	1.39e-27
11	rs460306601	92439366	G	T	0.0274988	-10.5202	0.966692	1.39e-27
11	rs471259249	94540574	A	G	0.0203252	-12.3317	1.13547	1.78e-27
11	rs443262089	94544569	T	C	0.0203252	-12.3317	1.13547	1.78e-27
11	rs432805553	94550808	C	A	0.0203252	-12.3317	1.13547	1.78e-27
11	rs435487723	94551357	A	G	0.0203252	-12.3317	1.13547	1.78e-27
11	rs466569906	94553443	T	C	0.0203252	-12.3317	1.13547	1.78e-27
11	rs474083475	94557796	T	C	0.0203252	-12.3317	1.13547	1.78e-27
11	rs432432664	94562703	G	A	0.0203252	-12.3317	1.13547	1.78e-27
11	rs440747653	94564328	G	A	0.0203252	-12.3317	1.13547	1.78e-27
11	rs477279690	94567600	A	G	0.0203252	-12.3317	1.13547	1.78e-27
11	rs460669207	94572809	A	AGAG	0.0203252	-12.3317	1.13547	1.78e-27
11	rs432735497	94573827	T	C	0.0203252	-12.3317	1.13547	1.78e-27
11	rs469234260	94580112	C	A	0.0203252	-12.3317	1.13547	1.78e-27
11	rs454074451	94581077	A	G	0.0203252	-12.3317	1.13547	1.78e-27
11	rs458659353	94586119	A	G	0.0203252	-12.3317	1.13547	1.78e-27
11	rs442051493	94598007	C	T	0.0203252	-12.3317	1.13547	1.78e-27
11	rs477787775	94605030	T	C	0.0203252	-12.3317	1.13547	1.78e-27
11	rs471646567	94606601	A	AGGGCACAGCG	0.0203252	-12.3317	1.13547	1.78e-27
11	rs432607594	94612487	T	C	0.0203252	-12.3317	1.13547	1.78e-27
11	ars.chr11.94622701	94622701	T	C	0.0203252	-12.3317	1.13547	1.78e-27
11	rs475922078	94627762	C	A	0.0203252	-12.3317	1.13547	1.78e-27
11	rs458224368	94627873	C	G	0.0203252	-12.3317	1.13547	1.78e-27
11	rs445750942	94628007	C	T	0.0203252	-12.3317	1.13547	1.78e-27
11	rs385717089	94631580	G	A	0.0203252	-12.3317	1.13547	1.78e-27
11	rs472084419	94631795	A	G	0.0203252	-12.3317	1.13547	1.78e-27
11	rs378095032	94633110	C	T	0.0203252	-12.3317	1.13547	1.78e-27
11	rs440329460	94636797	G	C	0.0203252	-12.3317	1.13547	1.78e-27
11	rs476795706	94637358	T	G	0.0203252	-12.3317	1.13547	1.78e-27
11	rs471514023	94640082	GA	G	0.0203252	-12.3317	1.13547	1.78e-27
11	ars.chr11.94644024	94644024	A	G	0.0203252	-12.3317	1.13547	1.78e-27
11	rs454690041	94646063	T	C	0.0203252	-12.3317	1.13547	1.78e-27
11	rs434639717	94648095	T	C	0.0203252	-12.3317	1.13547	1.78e-27
11	rs483151127	94658857	A	G	0.0203252	-12.3317	1.13547	1.78e-27
11	rs465318854	94658976	C	T	0.0203252	-12.3317	1.13547	1.78e-27
11	rs797586418	94659751	A	G	0.0203252	-12.3317	1.13547	1.78e-27
11	rs433161570	94667067	A	G	0.0203252	-12.3317	1.13547	1.78e-27
11	rs455959453	94687313	C	T	0.0203252	-12.3317	1.13547	1.78e-27
11	rs451874211	94689910	A	G	0.0203252	-12.3317	1.13547	1.78e-27
11	rs442840643	94694755	T	C	0.0203252	-12.3317	1.13547	1.78e-27
11	rs462978956	94696078	A	G	0.0203252	-12.3317	1.13547	1.78e-27
11	rs439463461	94709841	A	G	0.0203252	-12.3317	1.13547	1.78e-27
11	ars.chr11.94715119	94715119	A	G	0.0203252	-12.3317	1.13547	1.78e-27
11	rs432362536	94560588	G	A	0.0205643	-12.2672	1.13045	1.96e-27
11	rs458522196	94562172	G	A	0.0205643	-12.2672	1.13045	1.96e-27
11	rs452252611	92547166	A	C	0.0296509	-10.0586	0.927228	2.04e-27
11	rs208628198	92196229	G	A	0.0277379	-10.4021	0.961898	2.95e-27
11	rs450002806	92214309	T	A	0.0277379	-10.4021	0.961898	2.95e-27
11	rs481900989	92377487	T	G	0.0277379	-10.4021	0.961898	2.95e-27
11	ars.chr11.98569347	98569347	T	TCA	0.0248685	-11.3195	1.04674	2.95e-27
11	rs469138843	101155396	T	G	0.037781	-8.98479	0.831008	3.02e-27
11	rs444937631	101156819	A	G	0.037781	-8.98479	0.831008	3.02e-27
11	rs467172118	101157183	T	TC	0.037781	-8.98479	0.831008	3.02e-27
11	rs474408595	93806807	A	G	0.0241511	-11.1543	1.03509	4.46e-27
11	rs459064660	93809487	T	G	0.0241511	-11.1543	1.03509	4.46e-27
11	rs134285318	93813917	A	C	0.0241511	-11.1543	1.03509	4.46e-27
11	rs134224849	93823133	C	G	0.0241511	-11.1543	1.03509	4.46e-27
11	rs135526733	93824342	G	T	0.0241511	-11.1543	1.03509	4.46e-27
11	rs448127392	93825778	A	G	0.0241511	-11.1543	1.03509	4.46e-27
11	rs211259545	92554862	C	T	0.0313247	-9.72057	0.902371	4.65e-27
11	rs210306157	92558645	T	C	0.0313247	-9.72057	0.902371	4.65e-27
11	rs797969120	92804619	T	C	0.025825	-10.719	0.995799	5.08e-27
11	rs475988135	92457576	A	T	0.0289335	-10.0983	0.938424	5.27e-27
11	rs211056042	92462221	G	C	0.0289335	-10.0983	0.938424	5.27e-27
11	rs468790466	92465193	A	G	0.0289335	-10.0983	0.938424	5.27e-27
11	rs208155926	92486949	G	A	0.0289335	-10.0983	0.938424	5.27e-27
11	rs449848773	92493829	T	C	0.0289335	-10.0983	0.938424	5.27e-27
11	rs211417164	92501017	A	G	0.0289335	-10.0983	0.938424	5.27e-27
11	rs478336978	92506437	A	G	0.0289335	-10.0983	0.938424	5.27e-27
11	rs446942903	92506720	A	C	0.0289335	-10.0983	0.938424	5.27e-27
11	rs208357571	92508632	A	G	0.0289335	-10.0983	0.938424	5.27e-27
11	rs210534866	92509735	T	C	0.0289335	-10.0983	0.938424	5.27e-27
11	rs207949147	92509765	G	A	0.0289335	-10.0983	0.938424	5.27e-27
